# Supplementary material for: African Swine Fever (ASF): A Study to Identify Risk Factors Associated with the Introduction of the Disease into Pig Farms
Source: Pathogens. 2026 May 26;15(6):569. doi: 10.3390/pathogens15060569 (PMC13305440; doi:10.3390/pathogens15060569)
Supplement: Supplementary file 1 [file pathogens-15-00569-s001.zip]

Archive with 2 entries (2 files):
- Bellini_ASF_CaseCcontrolStudy_SM_TableS1.pdf
- Bellini_ASF_CaseCcontrolStudy_SM_TableS2.pdf
